# Supplementary material for: Influence of Protic Ionic Liquid-Based Flame Retardant on the Flammability and Water Sorption of Alkalized Hemp Fiber-Reinforced PLA Composites
Source: Polymers (Basel). 2023 Sep 5;15(18):3661. doi: 10.3390/polym15183661 (PMC10534385; doi:10.3390/polym15183661)
Supplement: Supplementary file 1 [file polymers-15-03661-s001.zip]

Archive with 1 entries (1 files):
- polymers-2589934-supplementary.pdf
